# Supplementary material for: Deconvolution of gene expression from cell populations across the C. elegans lineage
Source: BMC Bioinformatics. 2013 Jun 22;14:204. doi: 10.1186/1471-2105-14-204 (PMC3704917; doi:10.1186/1471-2105-14-204)
Supplement: Additional file 7 — R source code implementing the deconvolution methods (as a .zip archive). [file 1471-2105-14-204-S7.zip]

Archive with 38 entries (29 files):
- unmix_comp/src/trunc.pseudoinverse.cor/unmix.r
- unmix_comp/src/sim.data/sim.expr.cell.r
- unmix_comp/src/sim.data/sim.expr.sym.Rdata
- unmix_comp/src/sim.data/sim.expr.sym.r
- unmix_comp/src/sim.data/sim.cell.cor.Rdata
- unmix_comp/src/sim.data/sim.cell.cor.r
- unmix_comp/src/sim.data/sim.expr.cell.Rdata
- unmix_comp/src/sim.data/sim.expr.r
- unmix_comp/src/sampling/cda.cpp
- unmix_comp/src/sampling/cdaCpp.r
- unmix_comp/src/sampling/samplingStats.r
- unmix_comp/src/sampling/unmix.r
- unmix_comp/src/EP/count_converged.r
- unmix_comp/src/EP/normal.r
- unmix_comp/src/EP/approx_region.r
- unmix_comp/src/EP/lineage.totals.r
- unmix_comp/src/EP/approx_region_test.r
- unmix_comp/src/EP/unmix.r
- unmix_comp/src/pseudoinverse/unmix.r
- unmix_comp/src/trunc.pseudoinverse/unmix.r
- unmix_comp/src/run_all.r
- unmix_comp/src/pick_reporters.r
- unmix_comp/src/unmix_test.r
- unmix_comp/src/expression.on.off.r
- unmix_comp/src/reporters.tsv
- unmix_comp/data/tree_utils.Rdata
- unmix_comp/data/symmetric.lineages.csv
- unmix_comp/data/exprCell.tsv
- unmix_comp/readme.txt
- unmix_comp/src/trunc.pseudoinverse.cor/
- unmix_comp/src/sim.data/
- unmix_comp/src/sampling/
- unmix_comp/src/EP/
- unmix_comp/src/pseudoinverse/
- unmix_comp/src/trunc.pseudoinverse/
- unmix_comp/src/
- unmix_comp/data/
- unmix_comp/
