# Supplementary material for: Deconvolution of gene expression from cell populations across the C. elegans lineage
Source: BMC Bioinformatics. 2013 Jun 22;14:204. doi: 10.1186/1471-2105-14-204 (PMC3704917; doi:10.1186/1471-2105-14-204)
Supplement: Additional file 7 — R source code implementing the deconvolution methods (as a .zip archive). [file 1471-2105-14-204-S7.zip › unmix_comp/src/sim.data/sim.expr.cell.r]

# Simulated lineage-based patterns.

load("../data/tree_utils.Rdata")
source("sim.data/sim.expr.r")

# generate simulated data with one lineage on
cell.lineage.1 = cell.lineage.matrix[apply(cell.lineage.matrix, 1, sum)>=5,]
set.seed(42)
sim.expr.cell = sim.expr(cell.lineage.1)

save(sim.expr.cell, file="sim.data/sim.expr.cell.Rdata")
