# Supplementary material for: Deconvolution of gene expression from cell populations across the C. elegans lineage
Source: BMC Bioinformatics. 2013 Jun 22;14:204. doi: 10.1186/1471-2105-14-204 (PMC3704917; doi:10.1186/1471-2105-14-204)
Supplement: Additional file 7 — R source code implementing the deconvolution methods (as a .zip archive). [file 1471-2105-14-204-S7.zip › unmix_comp/src/sim.data/sim.expr.r]

# Definition of simulated expression when a cell is "on".

# Converts from "number of lineages on" to a random expression value.
# Args:
#   a - matrix of how many lineages are on in a given cell
# Returns: matrix of simulated expression data,
#   normalized so that each row adds up to 1
sim.expr = function(a) {
  x = rnorm(length(a), mean=10*a+1, sd=sqrt(a+1))  # was 50*a+1
  x[ x<0 ] = 0
  x = array(x, dim = dim(a))
  dimnames(x) = dimnames(a)
#  x = x / apply(x, 1, sum)
  x
}
