# Supplementary material for: Deconvolution of gene expression from cell populations across the C. elegans lineage
Source: BMC Bioinformatics. 2013 Jun 22;14:204. doi: 10.1186/1471-2105-14-204 (PMC3704917; doi:10.1186/1471-2105-14-204)
Supplement: Additional file 7 — R source code implementing the deconvolution methods (as a .zip archive). [file 1471-2105-14-204-S7.zip › unmix_comp/src/sampling/samplingStats.r]

# Collects stats from various sampling runs.

cwd = getwd()
setwd("~/gcb/git/unmix/unmix_comp/src/")
source("unmix_test.r")
setwd(cwd)

# Reads in the sampling statistics from several directories.
collect.stats = function(data.dir) {

  r = array(dim = c(nrow(expr.cell), 2, ncol(expr.cell)),
    dimnames = list(gene = rownames(expr.cell),
      stat = c("mean", "sd"),
      cell = colnames(expr.cell)))

  for(g in rownames(expr.cell)) {
    f = paste(data.dir, "/", g, ".Rdata", sep="", collapse="")
    if (file.exists(f)) {
cat(f, "")
      unmix.result = NULL
      load(f)
      s = unmix.result$r[[1]]
      r[g,"mean",] = s$x
      r[g,"sd",] = s$sd 
    }
  }

  r
}

samplingStats = collect.stats("sampling/expr.30/")
save(samplingStats, file="sampling/samplingStats.Rdata")
