# Supplementary material for: Deconvolution of gene expression from cell populations across the C. elegans lineage
Source: BMC Bioinformatics. 2013 Jun 22;14:204. doi: 10.1186/1471-2105-14-204 (PMC3704917; doi:10.1186/1471-2105-14-204)
Supplement: Additional file 7 — R source code implementing the deconvolution methods (as a .zip archive). [file 1471-2105-14-204-S7.zip › unmix_comp/src/EP/count_converged.r]

# Counts how often EP converged.

for (f in sort(list.files(".", pattern="*.Rdata"))) {
  unmix.result = NULL
  load(f)
  n.missing = sum(is.na(unmix.result$x)) / 1341
  cat(f, n.missing, "\n")
}
