# Supplementary material for: Deconvolution of gene expression from cell populations across the C. elegans lineage
Source: BMC Bioinformatics. 2013 Jun 22;14:204. doi: 10.1186/1471-2105-14-204 (PMC3704917; doi:10.1186/1471-2105-14-204)
Supplement: Additional file 7 — R source code implementing the deconvolution methods (as a .zip archive). [file 1471-2105-14-204-S7.zip › unmix_comp/src/pseudoinverse/unmix.r]

# Does unmixing using the pseudoinverse.

library(corpcor)

source("unmix_test.r")

# Does unmixing of one gene.
# Function which, given a sort matrix and expression
#   in each fraction, returns unmixed expression.
unmix.pseudoinverse = function(m, x.fraction) {

  # XXX recomputing the pseudoinverse each time,
  # which is somewhat wasteful
  x = pseudoinverse(m) %*% as.vector(x.fraction)
  x = as.vector( x[,1] )
  x[ x < 0 ] = 0
  list(x = x)
}

run.unmix(unmix.pseudoinverse, "pseudoinverse/")
