# Supplementary material for: Deconvolution of gene expression from cell populations across the C. elegans lineage
Source: BMC Bioinformatics. 2013 Jun 22;14:204. doi: 10.1186/1471-2105-14-204 (PMC3704917; doi:10.1186/1471-2105-14-204)
Supplement: Additional file 7 — R source code implementing the deconvolution methods (as a .zip archive). [file 1471-2105-14-204-S7.zip › unmix_comp/src/run_all.r]

# Runs all the tests and simulations.

# Generating synthetic data, and picking reporters,
# are not run by default;
# change FALSE to TRUE to run these.
if (FALSE) {
  # simulated datasets
  source("sim.data/sim.cell.cor.r")
  source("sim.data/sim.expr.cell.r")
  source("sim.data/sim.expr.sym.r")

  # pick reporters
  source("pick_reporters.r")
}

# run various methods, from fastest to slowest
source("pseudoinverse/unmix.r")
source("EP/unmix.r")
source("trunc.pseudoinverse/unmix.r")
source("trunc.pseudoinverse.cor/unmix.r")
source("sampling/unmix.r")
