# Supplementary material for: Deconvolution of gene expression from cell populations across the C. elegans lineage
Source: BMC Bioinformatics. 2013 Jun 22;14:204. doi: 10.1186/1471-2105-14-204 (PMC3704917; doi:10.1186/1471-2105-14-204)
Supplement: Additional file 7 — R source code implementing the deconvolution methods (as a .zip archive). [file 1471-2105-14-204-S7.zip › unmix_comp/src/reporters.tsv]

	picked	f.val
tbx-38	tbx-38	0.0882420391473891
hlh-26	hlh-26	0.12555376935816
ceh-36	ceh-36	0.15016840212198
tbx-35	tbx-35	0.172200552514359
ceh-32	ceh-32	0.189154584920293
ceh-27	ceh-27	0.203250173212717
sdz-38	sdz-38	0.216295237777437
cwn-1	cwn-1	0.227924775030642
ceh-43	ceh-43	0.239156547123522
elt-6	elt-6	0.249491456112172
irx-1	irx-1	0.259568393445152
nhr-171	nhr-171	0.268670008901132
pha-4	pha-4	0.277175708713514
F47H4.1	F47H4.1	0.285253669380561
lin-32	lin-32	0.293068081821765
tlp-1	tlp-1	0.300451395178973
pal-1	pal-1	0.307585518266447
alr-1	alr-1	0.314386810829942
nob-1	nob-1	0.320803011980019
dmd-4	dmd-4	0.326891572623851
dve-1	dve-1	0.332756979665378
hlh-16	hlh-16	0.338549328616093
nhr-67	nhr-67	0.344197089513938
mnm-2	mnm-2	0.349760211327997
cnd-1	cnd-1	0.354796019674006
dpl-1	dpl-1	0.359772729818579
pax-3	pax-3	0.364681591300262
hlh-3	hlh-3	0.369438084027692
dyf-7	dyf-7	0.37411703985172
lir-2	lir-2	0.378443883382728
eor-1	eor-1	0.38270941197524
ref-2	ref-2	0.386748636865462
elt-1	elt-1	0.390619940921211
glp-1	glp-1	0.394450357059459
pes-1	pes-1	0.39816507028439
C01B7.1	C01B7.1	0.401722425518762
F23F12.9	F23F12.9	0.405300449027334
tbx-11	tbx-11	0.408535818656033
tbx-8	tbx-8	0.411726487322341
B0336.3	B0336.3	0.414907205145754
R144.3	R144.3	0.418044120759393
dpy-31	dpy-31	0.421123491442347
C50F7.5	C50F7.5	0.424125491718748
eft-3	eft-3	0.427101074694145
C05D10.1	C05D10.1	0.429969563758956
moe-3	moe-3	0.432742619932936
C25D7.10	C25D7.10	0.43546493991285
dsl-1	dsl-1	0.438179436166084
tbx-9	tbx-9	0.440823745302225
T23G5.6	T23G5.6	0.443399152887277
F58D2.1	F58D2.1	0.44590177665272
hsp-3	hsp-3	0.448289410105749
tag-185	tag-185	0.450625993456554
pgp-3	pgp-3	0.452933379050799
F21D5.9	F21D5.9	0.455185363023796
hlh-1	hlh-1	0.457377510523612
ceh-21	ceh-21	0.45954431166519
ges-1	ges-1	0.461546147566332
ama-1	ama-1	0.463538188951134
lin-1	lin-1	0.465512831560631
T22C8.3	T22C8.3	0.46739461861678
ceh-41	ceh-41	0.46926543112637
ceh-16	ceh-16	0.47111610229743
nhr-57	nhr-57	0.472963569446721
tps-2	tps-2	0.474787165936802
lin-26	lin-26	0.476577253449165
ref-1	ref-1	0.478352479349701
vab-7	vab-7	0.480119336463608
hnd-1	hnd-1	0.481817341889652
unc-130	unc-130	0.48350271809171
Y106G6H.4	Y106G6H.4	0.485137701109176
T23H4.2	T23H4.2	0.486779798578291
nhr-49	nhr-49	0.488408235115789
T28H10.3	T28H10.3	0.489993527317018
K02G10.1	K02G10.1	0.491563359486409
D1081.8	D1081.8	0.493119129060341
rad-26	rad-26	0.49465168289592
mml-1	mml-1	0.496171824166314
nhr-25	nhr-25	0.497653030772225
end-3	end-3	0.499111436779546
W10D9.4	W10D9.4	0.500499621049764
egl-27	egl-27	0.501877098013094
mir-57	mir-57	0.503224798942184
nhr-68	nhr-68	0.504530037688125
mab-5	mab-5	0.505795367050425
ttx-3	ttx-3	0.50705015451645
C08B11.3	C08B11.3	0.50829148234716
isw-1	isw-1	0.509517542332981
F16B12.6	F16B12.6	0.510702475510142
sdz-28	sdz-28	0.511872093071417
med-2	med-2	0.513054804453825
ceh-6	ceh-6	0.514167289522683
cep-1	cep-1	0.515247692706866
nhr-79	nhr-79	0.516332812183715
sma-9	sma-9	0.517391821511496
his-72	his-72	0.518402338268526
F09G2.9	F09G2.9	0.519375992373042
egl-5	egl-5	0.520336570115144
elt-2	elt-2	0.521288321067332
pgp-2	pgp-2	0.522306653701433
hmg-11	hmg-11	0.523238726649372
B0310.2	B0310.2	0.524577018002633
F21A10.2	F21A10.2	0.525479539490827
mir-61	mir-61	0.52632870799797
mep-1	mep-1	0.527141364282128
hmg-1.2	hmg-1.2	0.527948315240839
tbx-37	tbx-37	0.52873883159638
ceh-26	ceh-26	0.529494310200385
sdc-2	sdc-2	0.530246229294886
end-1	end-1	0.530970718237205
