# Supplementary material for: Deconvolution of gene expression from cell populations across the C. elegans lineage
Source: BMC Bioinformatics. 2013 Jun 22;14:204. doi: 10.1186/1471-2105-14-204 (PMC3704917; doi:10.1186/1471-2105-14-204)
Supplement: Additional file 7 — R source code implementing the deconvolution methods (as a .zip archive). [file 1471-2105-14-204-S7.zip › unmix_comp/data/symmetric.lineages.csv]

lineage1	lineage2	page
ABalaaaaa	ABalaapaa	68
ABalaaaarl	ABalaaaarr
ABAalaaapa	ABalaaapp
ABalaapap	ABalppaap
ABalaappa	ABalppaaa
ABalaappp	ABalapaap
ABalapaaa	ABalappap
ABalapap	ABalappp
ABalpaaa	ABarapaa	69
ABalpaap	ABaraaap
ABalpapa	ABarappa
ABalpapp	ABarapap
ABalppaaa	ABalaappa
ABalppaap	ABalaapap
ABalppap	ABarappp
ABalppp	ABpraaa
ABaraaaaaa	ABaraaaapa	70
ABaraaap	ABalpaap
ABaraapa	ABaraapp
ABarapaa	ABalpaaa
ABarapap	ABalpapp
ABarappa	ABalpapa
ABarappp	ABalppap
ABarpaaaaaal	ABarpaaaaar	71
ABarpaaaap	ABarpaaapa
ABarpap	ABplaaa
ABarppa	ABarppp
ABplaaa	ABarpap	72
ABplaap	ABpraap
ABplap	ABprap
ABplp	ABprp	73
ABpraaa	ABalppp	74
ABpraap	ABplaap
ABprap	ABplap
ABprp	ABplp	75
MSa	MSp	76
Eal	Ear	77
Epl	Epr
Ca	Cp	78
Da	Dp	79
Z3	Z2
