# Supplementary material for: Deconvolution of gene expression from cell populations across the C. elegans lineage
Source: BMC Bioinformatics. 2013 Jun 22;14:204. doi: 10.1186/1471-2105-14-204 (PMC3704917; doi:10.1186/1471-2105-14-204)
Supplement: Additional file 7 — R source code implementing the deconvolution methods (as a .zip archive). [file 1471-2105-14-204-S7.zip › unmix_comp/data/exprCell.tsv]

	ABalaaaalal	ABalaaaala	ABalaaaalar	ABalaaaal	ABalaaaalpa	ABalaaaalp	ABalaaaalpp	ABalaaaa	ABalaaaarla	ABalaaaarl	ABalaaaarlp	ABalaaaar	ABalaaaarra	ABalaaaarr	ABalaaaarrp	ABalaaa	ABalaaapall	ABalaaapal	ABalaaapalr	ABalaaapa	ABalaaaparl	ABalaaapar	ABalaaaparr	ABalaaap	ABalaaappll	ABalaaappl	ABalaaapplr	ABalaaapp	ABalaaapprl	ABalaaappr	ABalaaapprr	ABalaa	ABalaapaaal	ABalaapaaa	ABalaapaaar	ABalaapaa	ABalaapaapa	ABalaapaap	ABalaapaapp	ABalaapa	ABalaapapa	ABalaapap	ABalaapappa	ABalaapapp	ABalaapappp	ABalaap	ABalaappaa	ABalaappa	ABalaappapa
alr-1	0	0	0	0	0	0	0	0	0	0	0	0	0	0	0	176	0	0	0	0	0	0	0	0	0	0	0	0	0	0	0	0	0	0	0	0	58	58	58	0	0	0	0	0	0	0	169	0	0
ama-1	3824	3824	3824	2253	4225	4225	4225	1844	4046	4046	4046	3763	4034	4034	4034	1909	4194	4194	4194	2964	3968	3968	3968	882	4702	4702	4702	2574	3933	3933	3933	1854	3874	3874	3874	3040	3597	3597	3597	913	871	2736	4755	4755	4755	606	1467	2808	4845
B0310.2	43869	43869	43869	59784	47008	47008	47008	34915	51474	51474	51474	61205	48570	48570	48570	8780	45150	45150	45150	55348	51169	51169	51169	28482	45144	45144	45144	45941	43401	43401	43401	68	48651	48651	48651	55424	44076	44076	44076	30030	56546	54847	45049	45049	45049	7892	59677	45302	36256
B0336.3	404	404	404	285	409	409	409	0	625	625	625	56	479	479	479	0	393	393	393	306	702	702	702	19	31	31	31	0	135	372	1021	0	847	847	847	316	344	344	344	0	856	318	427	427	427	0	390	25	0
C01B7.1	4123	4123	4123	855	4319	4319	4319	0	3847	3847	3847	1180	3022	3022	3022	0	6396	6396	6396	260	9131	9131	9131	0	6652	6652	6652	1220	7091	7091	7091	0	3154	3154	3154	454	2891	2891	2891	0	1797	484	4395	4395	4395	0	1900	455	2829
C05D10.1	1058	1058	1058	170	337	337	337	0	549	549	549	68	257	257	257	0	379	379	379	0	748	748	748	0	920	920	920	96	1407	1407	1407	0	1012	686	424	0	755	755	755	53	403	124	0	0	0	0	570	314	220
C08B11.3	9720	9720	9720	4810	8840	8840	8840	1111	7576	7576	7576	5533	6708	6708	6708	0	6519	6519	6519	4133	7644	7644	7644	549	7891	7891	7891	3916	5873	5873	5873	0	7979	7979	7979	5074	6309	6309	6309	908	9572	4474	4029	4029	4029	0	10772	5252	6364
C25D7.10	1149	1149	1149	478	732	732	732	94	791	791	791	586	864	864	864	0	324	324	324	407	754	754	754	0	743	743	743	415	428	428	428	0	1061	1061	1061	229	1079	1079	1079	0	882	521	528	528	528	0	1191	358	325
C50F7.5	70	70	70	0	255	255	255	0	546	546	546	25	324	324	324	0	405	405	405	254	784	784	784	0	517	517	517	310	674	674	674	0	196	196	196	313	0	0	0	0	424	44	0	0	0	0	523	140	130
ceh-16	161	161	161	257	0	0	0	0	5	5	5	0	0	0	0	0	0	0	0	0	0	0	0	0	0	0	0	113	0	0	0	0	0	0	0	137	0	0	0	0	0	0	96	96	96	0	111	0	0
ceh-21	3933	3933	3933	3024	3534	3534	3534	0	5556	5556	5556	2766	6901	6901	6901	0	5437	5437	5437	2257	5642	5642	5642	254	5747	5747	5747	1814	3765	3765	3765	0	5094	5094	5094	2437	2721	2721	2721	203	5698	2367	3758	3758	3758	0	4306	1991	3236
ceh-26	94	94	94	0	151	151	151	0	12	12	12	0	98	98	98	0	0	0	0	0	142	142	142	0	155	155	155	0	0	0	0	0	0	0	0	0	0	0	0	0	0	28	36	36	36	0	0	0	0
ceh-27	0	0	0	0	0	0	0	0	0	0	0	0	0	0	0	0	0	0	0	0	0	0	0	97	0	0	0	28	0	0	0	0	0	0	0	0	0	0	0	0	0	0	227	227	227	0	0	0	115
ceh-32	23424	23424	23424	21077	25964	25964	25964	6435	24515	24515	24515	20273	21390	21390	21390	413	25474	25474	25474	19972	25946	25946	25946	5898	21478	21478	21478	19635	19004	19004	19004	0	22750	22750	22750	18019	16759	16759	16759	5888	23029	17451	17019	17019	17019	266	19955	16085	14981
ceh-36	0	0	0	0	0	0	0	0	0	0	0	0	0	0	0	0	0	0	0	0	0	0	0	0	0	0	0	0	22	22	22	0	0	0	0	0	0	0	0	0	142	109	0	0	0	0	0	136	565
ceh-41	796	796	796	429	364	364	364	0	723	723	723	4	888	888	888	0	108	108	108	306	271	271	271	0	291	291	291	50	119	119	119	0	1105	1105	1105	621	658	658	658	76	1384	497	330	330	330	0	1805	760	662
ceh-43	10418	10418	10418	5014	9640	9640	9640	402	9147	9147	9147	5101	9386	9386	9386	0	8820	8820	8820	4273	11546	11546	11546	239	9807	9807	9807	3602	7876	7876	7876	0	6451	6451	6451	2904	3390	3390	3390	202	7165	2757	5438	5438	5438	0	5874	2184	3626
ceh-6	0	0	0	0	175	175	175	0	0	0	0	0	77	77	77	0	0	0	0	0	0	0	0	0	0	0	0	0	0	0	0	0	372	372	372	0	0	0	0	0	0	0	38	38	38	0	157	0	0
cep-1	600	600	600	325	457	457	457	0	597	597	597	213	514	514	514	0	496	496	496	115	921	921	921	0	406	406	406	165	121	121	121	0	746	746	746	337	317	317	317	0	512	315	478	478	478	0	360	211	0
cnd-1	4492	4492	4492	4494	4313	4313	4313	1677	4062	4062	4062	3814	3849	3849	3849	0	3157	3157	3157	3565	3157	3157	3157	1376	2696	2696	2696	2823	2620	2620	2620	0	4237	4237	4237	4597	3242	3242	3242	1781	3354	3770	1637	1637	1637	218	5302	3654	3505
cwn-1	536	536	536	295	467	467	467	34	0	0	0	84	512	512	512	0	49	49	49	180	125	125	125	288	51	51	51	252	456	456	456	0	0	0	0	127	0	0	0	0	358	51	0	0	0	0	405	105	335
D1081.8	926	926	926	374	540	540	540	0	1254	1254	1254	185	764	764	764	0	329	329	329	291	446	446	446	63	1186	1186	1186	63	1211	1211	1211	0	1269	1269	1269	497	561	561	561	17	2218	950	979	979	979	0	754	672	341
die-1	27348	27348	27348	34016	26120	26120	26120	18936	28870	28870	28870	35173	29218	29218	29218	7955	23266	23266	23266	27426	19118	19118	19118	12019	22198	22198	22198	23408	23058	23058	23058	3950	22966	22966	22966	22959	20812	20812	20812	11014	8857	19828	24935	24935	24935	6023	2581	11944	15812
dmd-4	0	0	0	0	0	0	0	0	0	0	0	0	0	0	0	0	0	0	0	0	0	0	0	0	0	0	0	0	0	0	0	0	0	0	0	0	0	0	0	0	64	0	0	0	0	0	0	0	0
dpl-1	903	903	903	1206	278	278	278	230	1281	1281	1281	1049	1588	1588	1588	0	1823	1823	1823	1382	2513	2513	2513	246	2303	2303	2303	1183	1822	1822	1822	0	936	936	936	978	760	760	760	41	1433	870	222	222	222	0	950	1145	620
dpy-31	0	0	0	0	0	0	0	0	0	0	0	0	187	187	187	0	0	0	0	0	0	0	0	0	131	131	131	0	354	354	354	0	0	0	0	0	0	0	0	0	186	3	67	67	67	0	28	0	13
dsl-1	766	766	766	1015	1148	1148	1148	185	1338	1338	1338	978	1136	1136	1136	0	760	760	760	658	1023	1023	1023	413	1071	1071	1071	721	909	909	909	0	1198	1198	1198	1046	1004	1004	1004	193	1297	831	385	385	385	0	1552	942	291
dve-1	0	0	0	0	56	56	56	0	421	421	421	0	7	7	7	0	0	0	0	0	187	187	187	0	0	0	0	0	0	0	0	0	24	24	24	0	248	248	248	0	0	0	0	0	0	0	0	0	0
dyf-7	289	289	289	84	169	169	169	0	0	0	0	0	167	167	167	0	0	0	0	0	0	0	0	0	0	0	0	122	0	0	0	0	550	550	550	196	185	185	185	0	722	198	188	188	188	0	555	220	79
eft-3	1620	1620	1620	1339	1282	1282	1282	296	898	898	898	1455	1882	1882	1882	0	4419	4419	4419	1281	3608	3608	3608	470	1802	1802	1802	1372	1476	1476	1476	0	3616	3616	3616	2362	2158	2158	2158	429	3918	2468	1905	1905	1905	0	6968	2487	2699
egl-27	10590	10590	10590	10590	10590	10590	10590	4230	12438	12438	12438	12438	12438	12438	12438	38	10956	10956	10956	10956	10956	10956	10956	3710	11865	11865	11865	11865	11865	11865	11865	0	13972	13972	13972	13972	13972	13972	13972	5177	13601	13601	13601	13601	13601	25	12698	12698	12698
egl-5	0	0	0	0	0	0	0	0	0	0	0	0	0	0	0	0	0	0	0	0	0	0	0	0	0	0	0	0	0	0	0	0	447	447	447	0	0	0	0	0	0	0	0	0	0	0	0	0	431
elt-1	0	0	0	0	0	0	0	0	66	66	66	0	0	0	0	0	104	104	104	0	0	0	0	0	0	0	0	0	0	0	0	0	0	0	0	0	0	0	0	0	161	0	0	0	0	0	53	0	0
elt-2	0	0	0	0	0	0	0	0	0	0	0	0	2	2	2	0	0	0	0	0	269	269	269	0	0	0	0	0	0	0	0	0	24	24	24	0	0	0	0	0	0	0	0	0	0	0	506	0	0
elt-6	607	607	607	294	1034	1034	1034	0	747	747	747	374	1006	1006	1006	0	636	636	636	713	1186	1186	1186	0	979	979	979	541	1570	1570	1570	0	1490	1490	1490	715	1185	1185	1185	0	786	392	606	606	606	0	677	644	602
elt-7	0	0	0	0	0	0	0	0	0	0	0	0	0	0	0	0	31	31	31	0	0	0	0	0	145	145	145	0	0	0	0	0	0	0	0	0	0	0	0	0	39	0	0	0	0	0	0	0	0
end-1	384	384	384	28	335	335	335	0	250	250	250	0	0	0	0	0	0	0	0	0	0	0	0	0	0	0	0	0	0	0	0	0	80	80	80	0	435	435	435	0	0	0	574	574	574	0	0	8	43
end-3	0	0	0	0	0	0	0	0	863	863	863	0	0	0	0	0	83	83	83	0	0	0	0	0	0	0	0	0	204	204	204	0	0	0	0	56	602	602	602	0	0	0	0	0	0	0	72	0	0
eor-1	2270	2270	2270	2236	2633	2633	2633	1441	2295	2295	2295	2444	2550	2550	2550	872	3157	3157	3157	1765	2788	2788	2788	787	2555	2555	2555	1084	2135	2135	2135	0	2009	2009	2009	1912	963	963	963	707	0	1523	2075	2075	2075	0	501	1284	2741
F09G2.9	15620	15620	15620	9763	14020	14020	14020	2648	16386	16386	16386	11283	12179	12179	12179	49	14999	14999	14999	9153	16075	16075	16075	1885	14480	14480	14480	9127	13714	13714	13714	0	22392	22392	22392	11056	15734	15734	15734	2233	20482	10330	14102	14102	14102	50	18074	9224	12165
F16B12.6	66289	66289	66289	35018	64681	64681	64681	10532	60892	60892	60892	42528	68981	68981	68981	1115	55320	55320	55320	29639	69927	69927	69927	7650	64006	64006	64006	26019	47903	47903	47903	0	68363	68363	68363	37968	63879	63879	63879	9409	46822	34028	62044	62044	62044	882	69673	34709	45257
F17C11.1	35	35	35	0	0	0	0	0	0	0	0	0	0	0	0	0	0	0	0	0	0	0	0	0	0	0	0	0	0	0	0	0	0	0	0	0	0	0	0	0	0	0	0	0	0	0	0	0	0
F21A10.2	26940	26940	26940	11712	24172	24172	24172	1414	25186	25186	25186	12269	28063	28063	28063	0	26157	26157	26157	10394	29945	29945	29945	1112	32387	32387	32387	11121	26498	26498	26498	0	35347	35347	35347	16999	23640	23640	23640	1513	22402	11150	20913	20913	20913	81	40182	17277	26022
F21D5.9	2506	2506	2506	1010	2420	2420	2420	0	2342	2342	2342	1043	3073	3073	3073	0	5366	3551	2588	887	3042	3042	3042	0	3386	3386	3386	1212	2997	2997	2997	0	26	26	26	0	455	455	455	0	92	41	0	0	0	79	240	0	0
F23F12.9	1374	1374	1374	437	1018	1018	1018	0	771	771	771	367	11	11	11	0	1702	1702	1702	559	1597	1597	1597	198	949	949	949	332	544	544	544	0	1603	1603	1603	1402	1611	1611	1611	175	2981	1149	2702	2702	2702	0	3382	1052	2526
F28C6.1	58559	58559	58559	85400	61231	61231	61231	46381	65404	65404	65404	80786	55973	55973	55973	5000	62561	62561	62561	77902	73610	73610	73610	38739	67051	67051	67051	75007	59259	59259	59259	0	73665	73665	73665	87923	73621	73621	73621	42305	77826	88703	63291	63291	63291	3815	74825	75650	61210
F38C2.7	106657	106657	106657	106657	106657	106657	106657	121565	112438	112438	112438	112438	112438	112438	112438	40713	103944	103944	103944	103944	103944	103944	103944	96006	101731	101731	101731	101731	101731	101731	101731	5613	128228	128228	128228	128228	128228	128228	128228	111868	97867	97867	97867	97867	97867	39005	99979	99979	99979
F47H4.1	8821	8821	8821	10141	7452	7452	7452	6305	10104	10104	10104	10217	7872	7872	7872	1264	9758	9758	9758	10956	9430	9430	9430	4843	10166	10166	10166	10062	6359	6359	6359	0	6226	6226	6226	8612	3297	3297	3297	5358	6001	8237	3177	3177	3177	1515	9105	10216	4498
F58D2.1	1754	1754	1754	1469	1011	1011	1011	0	1514	1514	1514	1088	0	0	0	0	655	655	655	1237	2156	2156	2156	0	2625	2625	2625	851	1629	1629	1629	0	0	0	0	0	0	0	0	19	0	248	0	0	0	0	2021	832	713
fkh-4	194	194	194	0	0	0	0	0	311	311	311	0	0	0	0	2369	0	0	0	0	0	0	0	0	0	0	0	0	0	0	0	607	145	145	145	0	366	366	366	0	10	0	0	0	0	1349	212	0	0
ges-1	0	0	0	0	0	0	0	0	0	0	0	0	0	0	0	0	0	0	0	0	0	0	0	0	0	0	0	0	0	0	0	0	83	83	83	83	83	83	83	83	83	83	83	83	83	57	102	102	102
glp-1	1763	1763	1763	2781	438	438	438	1141	2798	2798	2798	2660	0	0	0	0	0	0	0	308	0	0	0	893	0	0	0	1011	0	0	0	0	4567	4567	4567	2624	2770	2770	2770	793	6164	960	3180	3180	3180	0	4001	1319	1588
his-72	89918	89918	89918	79394	84849	84849	84849	22000	86058	86058	86058	78911	83633	83633	83633	2113	75475	75475	75475	70850	90780	90780	90780	18509	87954	87954	87954	73762	77848	77848	77848	0	54712	54712	54712	80768	75279	75279	75279	20969	66769	73971	68221	68221	68221	1687	80935	69819	70832
hlh-1	0	0	0	0	0	0	0	0	0	0	0	0	0	0	0	0	0	0	0	0	0	0	0	0	0	0	0	0	0	0	0	0	0	0	0	0	0	0	0	0	70	0	0	0	0	0	227	0	0
hlh-16	155	155	155	24	0	0	0	0	0	0	0	0	115	115	115	0	35	35	35	0	0	0	0	0	0	0	0	0	0	0	0	0	581	581	581	134	99	99	99	0	129	201	148	148	148	8	1406	473	142
hlh-26	0	0	0	0	0	0	0	0	0	0	0	0	0	0	0	0	0	0	0	0	0	0	0	0	0	0	0	0	0	0	0	0	0	0	0	0	0	0	0	0	0	0	0	0	0	0	0	0	0
hlh-3	185	185	185	0	0	0	0	0	0	0	0	0	38	38	38	0	0	0	0	0	418	418	418	126	0	0	0	135	0	0	0	0	0	0	0	166	0	0	0	83	0	179	0	0	0	0	244	206	24
hmg-1.2	45653	45653	45653	29674	48860	48860	48860	6154	51622	51622	51622	32221	49276	49276	49276	98	39646	39646	39646	22371	43636	43636	43636	3430	40792	40792	40792	18130	34892	34892	34892	0	52411	52411	52411	28824	45108	45108	45108	4880	54294	31696	43767	43767	43767	450	45249	23335	41537
hmg-11	54405	54405	54405	108070	61282	61282	61282	40323	63122	63122	63122	98398	62683	62683	62683	4222	80074	80074	80074	108739	76171	76171	76171	41869	76212	76212	76212	112016	71936	71936	71936	0	60074	60074	60074	101052	68131	68131	68131	35536	77568	99862	58814	58814	58814	3398	81904	97022	64999
hnd-1	0	0	0	0	0	0	0	0	0	0	0	0	0	0	0	0	0	0	0	0	0	0	0	0	0	0	0	0	0	0	0	0	0	0	0	0	0	0	0	0	41	0	0	0	0	0	0	0	0
hsp-3	48958	48958	48958	32134	37841	37841	37841	9618	39548	39548	39548	29660	38563	38563	38563	1108	41299	41299	41299	26345	41060	41060	41060	8365	45666	45666	45666	27431	37053	37053	37053	0	49467	49467	49467	35058	36423	36423	36423	9049	41643	31512	37007	37007	37007	1107	49985	31150	36605
irx-1	0	0	0	45	0	0	0	0	0	0	0	0	156	156	156	0	0	0	0	304	32	32	32	0	0	0	0	0	0	0	0	0	0	0	0	34	0	0	0	75	0	0	0	0	0	0	57	0	0
isw-1	14438	14438	14438	7107	10858	10858	10858	1579	11030	11030	11030	6859	9333	9333	9333	0	11314	11314	11314	6469	10030	10030	10030	1554	11385	11385	11385	6437	8790	8790	8790	0	11786	11786	11786	7156	11569	11569	11569	1131	14340	7165	9901	9901	9901	154	16389	7361	8289
K02G10.1	2936	2936	2936	682	2009	2009	2009	0	1731	1731	1731	750	2164	2164	2164	0	1622	1622	1622	790	2343	2343	2343	0	2102	2102	2102	723	1784	1784	1784	0	2404	2404	2404	1575	1925	1925	1925	151	2623	823	1095	1095	1095	0	3343	1337	2150
lin-1	858	858	858	389	830	830	830	304	851	851	851	231	759	759	759	0	726	726	726	342	602	602	602	41	888	888	888	356	654	654	654	0	573	573	573	478	441	441	441	266	546	374	351	351	351	0	815	378	967
lin-13	24808	24808	24808	17229	19788	19788	19788	7758	21632	21632	21632	18337	21373	21373	21373	284	20478	20478	20478	16248	16247	16247	16247	7129	21289	21289	21289	14523	24944	24944	24944	0	22019	22019	22019	17195	19251	19251	19251	7428	14136	15412	23329	23329	23329	415	17069	12563	25152
lin-26	927	927	927	814	568	568	568	132	1342	1342	1342	880	1742	1742	1742	0	2020	2020	2020	586	2204	2204	2204	249	1435	1435	1435	962	1655	1655	1655	0	1239	1239	1239	943	1161	1161	1161	384	2290	1110	872	872	872	0	2939	776	955
lin-32	0	0	0	0	0	0	0	0	0	0	0	0	0	0	0	0	0	0	0	0	0	0	0	0	0	0	0	0	0	0	0	0	0	0	0	0	1	1	1	0	0	0	0	0	0	0	0	0	0
lir-2	1781	1781	1781	1781	1781	1781	1781	1097	633	633	633	633	633	633	633	374	1575	1575	1575	1575	1575	1575	1575	1274	1423	1423	1423	1423	1423	1423	1423	9	1459	1459	1459	1459	1459	1459	1459	868	1429	1429	1429	1429	1429	230	1095	1095	1095
mab-5	0	0	0	0	0	0	0	0	0	0	0	0	0	0	0	0	0	0	0	0	0	0	0	0	0	0	0	0	0	0	0	0	80	80	80	80	80	80	80	0	0	0	0	0	0	0	0	0	0
med-2	0	0	0	0	0	0	0	0	0	0	0	0	0	0	0	0	0	0	0	0	0	0	0	0	0	0	0	0	0	0	0	0	0	0	0	0	0	0	0	0	0	0	0	0	0	0	0	0	0
mel-28	0	0	0	0	0	0	0	0	0	0	0	0	0	0	0	0	0	0	0	0	0	0	0	0	0	0	0	0	0	0	0	0	0	0	0	0	19	19	19	0	179	0	0	0	0	0	163	0	0
mep-1	15908	15908	15908	14469	18892	18892	18892	5979	17339	17339	17339	13961	16527	16527	16527	1598	23338	23338	23338	16295	18676	18676	18676	5023	18693	18693	18693	16463	18515	18515	18515	0	11162	11162	11162	12707	9736	9736	9736	5463	3787	10957	17169	17169	17169	887	8967	13803	23434
mir-57	0	0	0	0	0	0	0	0	0	0	0	0	0	0	0	0	0	0	0	0	0	0	0	0	0	0	0	0	0	0	0	0	0	0	0	0	0	0	0	1	0	0	0	0	0	0	168	0	0
mir-61	330	330	330	130	104	104	104	0	0	0	0	183	203	203	203	0	170	170	170	0	209	209	209	72	114	114	114	138	223	223	223	0	176	176	176	163	797	797	797	82	201	84	138	138	138	66	348	237	1028
mml-1	36851	36851	36851	26751	28441	28441	28441	8668	25113	25113	25113	25886	17841	17841	17841	242	22248	22248	22248	23058	19834	19834	19834	6316	16306	16306	16306	21817	21517	21517	21517	0	24055	24055	24055	27338	26431	26431	26431	7418	33252	26359	25621	25621	25621	811	29069	20610	24119
mnm-2	0	0	0	0	485	485	485	0	85	85	85	0	0	0	0	0	0	0	0	0	0	0	0	0	0	0	0	0	0	0	0	0	0	0	0	0	60	60	60	0	25	0	0	0	0	0	0	0	590
moe-3	6178	6178	6178	6004	6151	6151	6151	1931	5216	5216	5216	6129	5305	5305	5305	0	5308	5308	5308	4746	6035	6035	6035	1838	5331	5331	5331	4546	3955	3955	3955	0	6414	6414	6414	5431	4579	4579	4579	2091	6974	4831	4290	4290	4290	37	6294	3879	4015
nhr-171	0	0	0	0	0	0	0	0	0	0	0	0	176	176	176	0	0	0	0	0	0	0	0	0	124	124	124	0	0	0	0	0	0	0	0	0	0	0	0	0	106	3	0	0	0	0	0	0	0
nhr-2	90547	90547	90547	100338	94728	94728	94728	58107	75136	75136	75136	99529	61837	61837	61837	12856	70111	70111	70111	92460	75308	75308	75308	51828	75927	75927	75927	90670	73154	73154	73154	270	60302	60302	60302	102636	67314	67314	67314	60607	80892	94809	79916	79916	79916	12004	85964	89407	72699
nhr-23	0	0	0	0	0	0	0	0	0	0	0	0	0	0	0	0	0	0	0	0	0	0	0	0	0	0	0	0	91	91	91	0	23	23	23	0	0	0	0	0	115	0	0	0	0	0	0	0	0
nhr-25	112	112	112	842	0	0	0	1393	0	0	0	204	0	0	0	1736	607	607	607	286	101	101	101	1165	29	29	29	87	108	108	108	1604	0	0	0	239	0	0	0	898	658	69	338	338	338	1333	0	261	574
nhr-49	0	0	0	0	0	0	0	0	0	0	0	0	70	70	70	0	395	395	395	0	439	439	439	91	55	55	55	112	495	495	495	0	142	142	142	0	0	0	0	0	480	0	46	46	46	0	365	65	0
nhr-57	2667	2667	2667	2067	2528	2528	2528	368	2671	2671	2671	1521	2489	2489	2489	0	1990	1990	1990	1547	1885	1885	1885	370	2252	2252	2252	1421	1773	1773	1773	0	1874	1874	1874	1523	1758	1758	1758	609	1722	1239	1084	1084	1084	15	1553	1340	698
nhr-67	0	0	0	0	0	0	0	0	0	0	0	0	0	0	0	0	0	0	0	0	0	0	0	0	0	0	0	0	0	0	0	0	0	0	0	0	0	0	0	0	0	0	0	0	0	0	0	0	0
nhr-68	0	0	0	0	113	113	113	23	25	25	25	0	134	134	134	0	0	0	0	157	115	115	115	37	0	0	0	0	0	0	0	0	0	0	0	0	94	94	94	0	124	0	0	0	0	0	0	0	0
nhr-79	690	690	690	669	701	701	701	7	480	480	480	226	779	779	779	0	881	881	881	538	1170	1170	1170	194	1006	1006	1006	431	976	976	976	0	800	800	800	414	426	426	426	13	1014	467	377	377	377	0	1326	452	554
nob-1	0	0	0	0	0	0	0	0	0	0	0	0	0	0	0	0	0	0	0	0	0	0	0	0	0	0	0	0	0	0	0	0	0	0	0	0	0	0	0	0	0	0	0	0	0	0	0	0	0
pal-1	0	0	0	0	153	153	153	0	0	0	0	0	0	0	0	0	0	0	0	0	31	31	31	0	0	0	0	0	41	41	41	0	256	256	256	0	0	0	0	0	0	0	160	160	160	0	0	0	72
pax-3	260	260	260	107	0	0	0	0	100	100	100	299	268	268	268	0	261	261	261	330	442	442	442	0	765	765	765	610	637	637	637	0	568	568	568	61	0	0	0	98	866	260	0	0	0	0	98	0	0
pes-1	21461	21461	21461	26664	20672	20672	20672	12509	16658	16658	16658	22754	16913	16913	16913	1213	22880	22880	22880	29590	26339	26339	26339	11695	31567	31567	31567	28969	24242	24242	24242	0	23642	23642	23642	23691	21034	21034	21034	9116	26307	16342	640	640	640	877	29588	24318	0
pgp-2	0	0	0	0	32	32	32	0	0	0	0	0	0	0	0	0	0	0	0	0	0	0	0	0	0	0	0	0	0	0	0	0	0	0	0	0	0	0	0	0	10	0	0	0	0	0	0	0	0
pgp-3	338	338	338	142	106	106	106	0	198	198	198	0	273	273	273	0	0	0	0	21	37	37	37	0	0	0	0	0	382	382	382	0	0	0	0	0	0	0	0	0	0	0	0	0	0	0	362	0	0
pha-4	0	0	0	0	1289	1289	1289	0	0	0	0	0	0	0	0	0	98	98	98	0	0	0	0	0	0	0	0	0	0	0	0	0	0	0	0	0	0	0	0	0	0	1382	0	0	0	0	0	0	0
R144.3	3012	3012	3012	1566	2183	2183	2183	0	3521	3521	3521	1554	3255	3255	3255	0	3218	3218	3218	1286	3073	3073	3073	100	2915	2915	2915	1043	2225	2225	2225	0	1697	1697	1697	1448	1888	1888	1888	85	2520	1210	1066	1066	1066	0	4477	1580	2119
rad-26	664	664	664	440	817	817	817	0	727	727	727	422	495	495	495	0	391	391	391	245	450	450	450	224	739	739	739	58	407	407	407	0	761	761	761	396	720	720	720	152	323	435	776	776	776	0	1106	471	472
ref-1	522	522	522	0	0	0	0	0	0	0	0	0	0	0	0	0	61972	61972	61972	12540	68500	68500	68500	0	66037	66037	66037	9198	49894	49894	49894	0	42827	42827	42827	18969	19308	19308	19308	830	48078	20044	33619	33619	33619	0	67813	28485	64679
ref-2	11678	11678	11678	4961	9949	9949	9949	183	11482	11482	11482	5570	12204	12204	12204	0	11668	11668	11668	4179	10987	10987	10987	256	11417	11417	11417	4479	10909	10909	10909	0	0	0	0	0	0	0	0	0	0	0	0	0	0	0	0	0	0
sdc-2	55456	55456	55456	40547	45768	45768	45768	16485	54052	54052	54052	43616	50099	50099	50099	3656	47441	47441	47441	34468	58249	58249	58249	11686	53768	53768	53768	31564	47440	47440	47440	0	62655	62655	62655	46672	60401	60401	60401	16392	79009	49200	57542	57542	57542	2938	66252	36078	49782
sdz-28	52498	52498	52498	56817	58326	58326	58326	18910	67274	67274	67274	55487	50794	50794	50794	2619	51695	51695	51695	46091	49603	49603	49603	14656	46850	46850	46850	41549	45471	45471	45471	0	53977	53977	53977	51190	57636	57636	57636	19220	64481	44804	28674	28674	28674	2574	50212	39589	0
sdz-38	7743	7743	7743	7314	5936	5936	5936	4648	4536	4536	4536	6476	5200	5200	5200	830	3672	3672	3672	5931	6003	6003	6003	4033	4798	4798	4798	6099	5390	5390	5390	0	5158	5158	5158	7784	6024	6024	6024	4766	5530	7071	7493	7493	7493	936	6521	7740	5100
sea-1	35768	35768	35768	31809	29562	29562	29562	11803	31053	31053	31053	32908	30098	30098	30098	1502	34291	34291	34291	29695	37032	37032	37032	9486	36354	36354	36354	26990	26732	26732	26732	0	29916	29916	29916	30919	27578	27578	27578	11319	32230	28192	22037	22037	22037	1413	34222	28861	22018
skr-8	20650	20650	20650	22624	22576	22576	22576	8799	21695	21695	21695	21720	24180	24180	24180	1378	17388	17388	17388	17834	19354	19354	19354	7523	20925	20925	20925	18339	22170	22170	22170	0	19548	19548	19548	22564	23324	23324	23324	9329	26868	20396	16809	16809	16809	1280	23061	19164	18042
sma-9	4795	4795	4795	3546	5147	5147	5147	263	6091	6091	6091	3126	5538	5538	5538	0	5659	5659	5659	2668	6333	6333	6333	264	6812	6812	6812	2393	6598	6598	6598	0	5578	5578	5578	2871	4260	4260	4260	277	7645	2342	4000	4000	4000	0	7799	2388	4169
T22C8.3	37809	37809	37809	13813	40025	40025	40025	1725	43034	43034	43034	13908	40760	40760	40760	0	34240	34240	34240	10866	34413	34413	34413	1174	34915	34915	34915	10514	30044	30044	30044	0	35065	35065	35065	14072	29435	29435	29435	1741	45749	14732	32947	32947	32947	0	24307	9018	21751
T23G5.6	1703	1703	1703	1189	1148	1148	1148	266	1552	1552	1552	970	978	978	978	0	2060	2060	2060	1059	1831	1831	1831	148	1815	1815	1815	848	1636	1636	1636	0	3020	3020	3020	1225	1631	1631	1631	193	2717	1234	1332	1332	1332	0	3938	1696	2152
T23H4.2	35	35	35	104	654	654	654	0	309	309	309	0	44	44	44	0	0	0	0	0	0	0	0	0	0	0	0	0	107	107	107	0	0	0	0	0	0	0	0	0	0	0	0	0	0	0	56	0	0
T28H10.3	0	0	0	0	38	38	38	0	0	0	0	0	0	0	0	0	0	0	0	0	0	0	0	0	0	0	0	0	0	0	0	0	16	16	16	0	0	0	0	0	0	0	0	0	0	0	0	0	0
tag-185	2661	2661	2661	1609	1837	1837	1837	258	2546	2546	2546	1543	2604	2604	2604	0	1903	1903	1903	1402	2335	2335	2335	308	2215	2215	2215	1153	1515	1515	1515	0	3310	3310	3310	1598	1679	1679	1679	536	2622	1503	2269	2269	2269	0	3063	1365	1356
tbx-11	34207	34207	34207	38906	36048	36048	36048	22783	32335	32335	32335	40306	31892	31892	31892	4737	25790	25790	25790	32474	33206	33206	33206	17235	26313	26313	26313	31489	26660	26660	26660	0	36276	36276	36276	41386	36214	36214	36214	22462	38466	40232	24585	24585	24585	4455	39923	32525	21845
tbx-35	0	0	0	0	0	0	0	0	139	139	139	0	0	0	0	0	221	221	221	0	0	0	0	0	0	0	0	0	0	0	0	0	31	31	31	19	0	0	0	0	0	0	0	0	0	0	0	0	0
tbx-37	46495	46495	46495	55873	47915	47915	47915	18927	47583	47583	47583	51122	53310	53310	53310	1191	48369	48369	48369	41801	48180	48180	48180	12786	37940	37940	37940	37319	39038	39038	39038	0	51334	51334	51334	49487	48677	48677	48677	15996	60869	50206	49053	49053	49053	1060	53662	42233	42608
tbx-38	31088	31088	31088	31088	31088	31088	31088	23398	38742	38742	38742	38742	38742	38742	38742	3813	31356	31356	31356	31356	31356	31356	31356	18467	28920	28920	28920	28920	28920	28920	28920	0	29765	29765	29765	29765	29765	29765	29765	20702	30766	30766	30766	30766	30766	3620	29502	29502	29502
tbx-8	259	259	259	0	0	0	0	0	0	0	0	0	83	83	83	0	0	0	0	0	0	0	0	0	0	0	0	0	0	0	0	0	108	108	108	0	0	0	0	0	663	119	0	0	0	0	164	0	0
tbx-9	600	600	600	17	712	712	712	0	483	483	483	104	6	6	6	0	0	0	0	0	0	0	0	0	0	0	0	87	12	12	12	0	570	570	570	261	762	762	762	0	297	444	205	205	205	0	923	273	43
tlp-1	2065	2065	2065	1962	1920	1920	1920	142	1921	1921	1921	1845	2174	2174	2174	0	954	954	954	1515	2887	2887	2887	478	1957	1957	1957	1180	2285	2285	2285	0	2326	2326	2326	1403	2138	2138	2138	434	2477	1706	1783	1783	1783	0	1745	1419	1116
tps-2	407	407	407	407	407	407	407	59	267	267	267	267	267	267	267	0	503	503	503	503	503	503	503	0	374	374	374	374	374	374	374	0	499	499	499	499	499	499	499	0	669	669	669	669	669	0	398	398	398
ttx-3	2905	0	1671	0	0	0	0	0	0	0	0	0	0	0	0	0	0	0	0	0	0	21	0	0	0	0	0	0	0	0	0	0	65	65	65	0	0	0	0	0	169	0	0	0	0	0	0	0	0
unc-130	0	0	0	0	0	0	0	0	0	0	0	0	60	60	60	0	0	0	0	0	0	0	0	0	0	0	0	0	0	0	0	0	0	0	0	0	0	0	0	0	0	0	0	0	0	0	0	0	0
vab-7	0	0	0	0	185	185	185	0	5	5	5	0	0	0	0	0	0	0	0	17	359	359	359	0	58	58	58	0	126	126	126	0	221	221	221	41	0	0	0	0	249	0	126	126	126	33	0	0	0
W10D9.4	9000	9000	9000	4262	9391	9391	9391	350	11155	11155	11155	5194	9568	9568	9568	0	10287	10287	10287	4500	11946	11946	11946	400	10635	10635	10635	3852	8411	8411	8411	0	11643	11643	11643	5720	8174	8174	8174	637	11216	5182	8806	8806	8806	0	13316	5381	8852
Y106G6H.4	1166	1166	1166	1023	1485	1485	1485	123	1559	1559	1559	718	1410	1410	1410	0	1249	1249	1249	713	1486	1486	1486	57	1270	1270	1270	808	942	942	942	0	524	524	524	629	273	273	273	255	1588	974	547	547	547	0	565	385	824
ZK185.1	21055	21055	21055	33303	30000	30000	30000	18575	32975	32975	32975	34079	30633	30633	30633	4615	24373	24373	24373	32850	30579	30579	30579	15679	34050	34050	34050	28024	19507	19507	19507	0	27245	27245	27245	36416	25876	25876	25876	19400	35229	30441	23366	23366	23366	4157	43251	33491	24541
[truncated: 1,292 more columns]
