# Supplementary material for: Deconvolution of gene expression from cell populations across the C. elegans lineage
Source: BMC Bioinformatics. 2013 Jun 22;14:204. doi: 10.1186/1471-2105-14-204 (PMC3704917; doi:10.1186/1471-2105-14-204)
Supplement: Additional file 7 — R source code implementing the deconvolution methods (as a .zip archive). [file 1471-2105-14-204-S7.zip › unmix_comp/readme.txt]

This is data and software for the paper

Deconvolution of gene expression in single cells from population data

If you have questions, please e-mail

Josh Burdick (jburdick@mail.med.upenn.edu) or
John Murray (jmurr@mail.med.upenn.edu).

The software is written in R, and requires the following R packages:

corpcor
limSolve (v.1.5.3)
Matrix
Rcpp

It has mostly been tested using R 2.15.1 running
on x86 64-bit Linux (with those package versions),
but should run with other versions of these.
(Rcpp is probably the most complex of these dependencies,
but is only used for the sampling.)

To run the tests, start R in the "src/" directory, and at
the prompt, type

source("run_all.r")

This will simulate several methods of deconvolution. (Code
to create simulated data, and pick reporters, is included,
but is commented out; see the source for details.)

Note that for the timing results of the truncated pseudoinverse
(with and without correlation), we used lsei() with the
"type=2" option, as that was faster, and worked for the datasets
being benchmarked there. However, it didn't work for all datasets,
so we used the "type=1" option.

Josh Burdick
20130507
